# Supplementary material for: Reduced Graphene-Oxide-Encapsulated MoS2/Carbon Nanofiber Composite Electrode for High-Performance Na-Ion Batteries
Source: Nanomaterials (Basel). 2021 Oct 13;11(10):2691. doi: 10.3390/nano11102691 (PMC8539876; doi:10.3390/nano11102691)
Supplement: Supplementary file 1 [file nanomaterials-11-02691-s001.zip]

Archive with 1 entries (1 files):
- nanomaterials-1401833-supplementary.pdf
